# Supplementary material for: Activation of Adrenoceptor Alpha-2 (ADRA2A) Promotes Chemosensitization to Carboplatin in Ovarian Cancer Cell Lines
Source: Curr Issues Mol Biol. 2023 Nov 28;45(12):9566–78. doi: 10.3390/cimb45120598 (PMC10741744; doi:10.3390/cimb45120598)
Supplement: Supplementary file 1 [file cimb-45-00598-s001.zip]

Archive with 1 entries (1 files):
- Albanna-ADRA2A supp table S1.xlsx
