# Supplementary material for: Activation of Adrenoceptor Alpha-2 (ADRA2A) Promotes Chemosensitization to Carboplatin in Ovarian Cancer Cell Lines
Source: Curr Issues Mol Biol. 2023 Nov 28;45(12):9566–78. doi: 10.3390/cimb45120598 (PMC10741744; doi:10.3390/cimb45120598)
Supplement: Supplementary file 1 [file cimb-45-00598-s001.zip › Albanna-ADRA2A supp table S1.xlsx]

## Sheet: Table 1
	Key for IC50 Comparisons
	<20%	80% reduction from CP-alone
	20-40%	60-80% reduction from CP-alone
	40-60%	40-60% reduction from CP-alone
	NT	Not Tested
	% of CP	Item Name	Plate Location	Rack Number
	0.749636	RU0001	A01	L1021-01
	1.05968	RU0002	A02	L1021-01
	1.12227	RU0003	A03	L1021-01
	0.922853	RU0004	A04	L1021-01
	0.713246	RU0005	A05	L1021-01
	0.513828	RU0006	A06	L1021-01
	0.687045	RU0007	A07	L1021-01
	0.52984	RU0008	A08	L1021-01
	0.877729	RU0009	A09	L1021-01
	0.459971	RU0010	A10	L1021-01
	1.03348	RU0011	A11	L1021-01
	0.558952	RU0012	B01	L1021-01
	0.954876	RU0013	B02	L1021-01
	0.512373	RU0014	B03	L1021-01
	0.0902475	RU0015	B04	L1021-01
	0.0858806	RU0016	B05	L1021-01
	0.0786026	RU0017	B06	L1021-01
	1.03785	RU0018	B07	L1021-01
	0.861718	RU0019	B08	L1021-01
	0.60262	RU0020	B09	L1021-01
	1.04803	RU0021	B10	L1021-01
	1.00291	RU0022	B11	L1021-01
	0.244541	RU0023	C01	L1021-01
	1.29694	RU0024	C02	L1021-01
	0.123726	RU0025	C03	L1021-01
	0.94032	RU0026	C04	L1021-01
	0.6623	RU0027	C05	L1021-01
	0.358079	RU0028	C06	L1021-01
	0.407569	RU0029	C07	L1021-01
	1.00437	RU0030	C08	L1021-01
	0.713246	RU0031	C09	L1021-01
	0.951965	RU0032	C10	L1021-01
	0.659389	RU0033	C11	L1021-01
	0.0917031	RU0034	D01	L1021-01
	0.183406	RU0035	D02	L1021-01
	0.247453	RU0036	D03	L1021-01
	0.0917031	RU0037	D04	L1021-01
	0.0858806	RU0038	D05	L1021-01
	0.333333	RU0039	D06	L1021-01
	0.0873362	RU0040	D07	L1021-01
	0.0829694	RU0041	D08	L1021-01
	0.215429	RU0042	D09	L1021-01
	0.208151	RU0043	D10	L1021-01
	0.216885	RU0044	D11	L1021-01
	0.163028	RU0045	E01	L1021-01
	0.186317	RU0046	E02	L1021-01
	0.0917031	RU0047	E03	L1021-01
	0.101892	RU0048	E04	L1021-01
	0.104803	RU0049	E05	L1021-01
	0.10917	RU0050	E06	L1021-01
	0.142649	RU0051	E07	L1021-01
	0.122271	RU0052	E08	L1021-01
	0.0946143	RU0053	E09	L1021-01
	0.263464	RU0054	E10	L1021-01
	0.366812	RU0055	E11	L1021-01
	0.0887918	RU0056	F01	L1021-01
	0.0873362	RU0057	F02	L1021-01
	0.120815	RU0058	F03	L1021-01
	0.10917	RU0059	F04	L1021-01
	0.122271	RU0060	F05	L1021-01
	0.0946143	RU0061	F06	L1021-01
	0.0829694	RU0062	F07	L1021-01
	0.0975255	RU0063	F08	L1021-01
	0.0917031	RU0064	F09	L1021-01
	0.585153	RU0065	F10	L1021-01
	0.0800582	RU0066	F11	L1021-01
	0.107715	RU0067	G01	L1021-01
	0.445415	RU0068	G02	L1021-01
	0.107715	RU0069	G03	L1021-01
	0.103348	RU0070	G04	L1021-01
	0.104803	RU0071	G05	L1021-01
	0.10917	RU0072	G06	L1021-01
	0.177584	RU0073	G07	L1021-01
	0.94032	RU0074	G08	L1021-01
	0.0931587	RU0075	G09	L1021-01
	0.0989811	RU0076	G10	L1021-01
	0.502183	RU0077	G11	L1021-01
	0.0882096	RU0078	H01	L1021-01
	0.218341	RU0079	H02	L1021-01
	0.411936	RU0080	H03	L1021-01
	0.215429	RU0081	H04	L1021-01
	0.0815138	RU0082	H05	L1021-01
	0.957787	RU0083	H06	L1021-01
	0.969432	RU0084	H07	L1021-01
	1.09898	RU0085	H08	L1021-01
	0.970888	RU0086	H09	L1021-01
	0.995633	RU0087	H10	L1021-01
	1.23726	RU0088	H11	L1021-01
	0.969838	RU0089	A01	L1021-02
	1.18467	RU0090	A02	L1021-02
	0.748784	RU0091	A03	L1021-02
	0.0793929	RU0092	A04	L1021-02
	0.515275	RU0093	A05	L1021-02
	0.157229	RU0094	A06	L1021-02
	0.586885	RU0095	A07	L1021-02
	1.04145	RU0096	A08	L1021-02
	0.572874	RU0097	A09	L1021-02
	0.677175	RU0098	A10	L1021-02
	0.250632	RU0099	A11	L1021-02
	0.848414	RU0100	B01	L1021-02
	0.683401	RU0101	B02	L1021-02
	0.122981	RU0102	B03	L1021-02
	0.0902899	RU0103	B04	L1021-02
	0.999416	RU0104	B05	L1021-02
	0.140105	RU0105	B06	L1021-02
	0.0902899	RU0106	B07	L1021-02
	0.955828	RU0107	B08	L1021-02
	1.04145	RU0108	B09	L1021-02
	1.0181	RU0109	B10	L1021-02
	0.143219	RU0110	B11	L1021-02
	0.132321	RU0111	C01	L1021-02
	1.01343	RU0112	C02	L1021-02
	0.867095	RU0113	C03	L1021-02
	0.122981	RU0114	C04	L1021-02
	0.881105	RU0115	C05	L1021-02
	0.848414	RU0116	C06	L1021-02
	0.18525	RU0117	C07	L1021-02
	0.960498	RU0118	C08	L1021-02
	0.773691	RU0119	C09	L1021-02
	0.876435	RU0120	C10	L1021-02
	0.524616	RU0121	C11	L1021-02
	0.867095	RU0122	D01	L1021-02
	0.828177	RU0123	D02	L1021-02
	0.0871765	RU0124	D03	L1021-02
	0.316015	RU0125	D04	L1021-02
	0.0918467	RU0126	D05	L1021-02
	0.0856198	RU0127	D06	L1021-02
	0.691185	RU0128	D07	L1021-02
	0.0887332	RU0129	D08	L1021-02
	0.538626	RU0130	D09	L1021-02
	0.359603	RU0131	D10	L1021-02
	0.74567	RU0132	D11	L1021-02
	1.00253	RU0133	E01	L1021-02
	0.0825063	RU0134	E02	L1021-02
	0.873322	RU0135	E03	L1021-02
	0.951158	RU0136	E04	L1021-02
	0.755011	RU0137	E05	L1021-02
	1.1115	RU0138	E06	L1021-02
	0.960498	RU0139	E07	L1021-02
	0.107414	RU0140	E08	L1021-02
	0.589998	RU0141	E09	L1021-02
	0.55108	RU0142	E10	L1021-02
	0.45145	RU0143	E11	L1021-02
	0.0980736	RU0144	F01	L1021-02
	0.108971	RU0145	F02	L1021-02
	0.0996303	RU0146	F03	L1021-02
	0.0856198	RU0147	F04	L1021-02
	1.06013	RU0148	F05	L1021-02
	0.991633	RU0149	F06	L1021-02
	0.739443	RU0150	F07	L1021-02
	0.812609	RU0151	F08	L1021-02
	0.783032	RU0152	F09	L1021-02
	0.941817	RU0153	F10	L1021-02
	0.884219	RU0154	F11	L1021-02
	0.27554	RU0155	G01	L1021-02
	0.672504	RU0156	G02	L1021-02
	0.688072	RU0157	G03	L1021-02
	0.0856198	RU0158	G04	L1021-02
	0.110527	RU0159	G05	L1021-02
	0.154116	RU0160	G06	L1021-02
	0.101187	RU0161	G07	L1021-02
	1.03989	RU0162	G08	L1021-02
	0.92158	RU0163	G09	L1021-02
	1.02899	RU0164	G10	L1021-02
	0.823507	RU0165	G11	L1021-02
	0.273983	RU0166	H01	L1021-02
	0.227282	RU0167	H02	L1021-02
	0.0918467	RU0168	H03	L1021-02
	0.73166	RU0169	H04	L1021-02
	1.01187	RU0170	H05	L1021-02
	0.618019	RU0171	H06	L1021-02
	0.0949601	RU0172	H07	L1021-02
	0.0825063	RU0173	H08	L1021-02
	0.521502	RU0174	H09	L1021-02
	0.515275	RU0175	H10	L1021-02
	0.667834	RU0176	H11	L1021-02
	0.219796	RU0177	A01	L1021-03
	0.10917	RU0178	A02	L1021-03
	1.05531	RU0179	A03	L1021-03
	0.368268	RU0180	A04	L1021-03
	1.27948	RU0181	A05	L1021-03
	1.13974	RU0182	A06	L1021-03
	0.0800582	RU0183	A07	L1021-03
	0.708879	RU0184	A08	L1021-03
	0.630277	RU0185	A09	L1021-03
	0.0684134	RU0186	A10	L1021-03
	0.107715	RU0187	A11	L1021-03
	0.551674	RU0188	B01	L1021-03
	1.30422	RU0189	B02	L1021-03
	1.10189	RU0190	B03	L1021-03
	1.40029	RU0191	B04	L1021-03
	1.42067	RU0192	B05	L1021-03
	1.42649	RU0193	B06	L1021-03
	1.36536	RU0194	B07	L1021-03
	0.605531	RU0195	B08	L1021-03
	0.0655022	RU0196	B09	L1021-03
	1.33916	RU0197	B10	L1021-03
	1.0524	RU0198	B11	L1021-03
	0.0829694	RU0199	C01	L1021-03
	0.197962	RU0200	C02	L1021-03
	0.077147	RU0201	C03	L1021-03
	0.174672	RU0202	C04	L1021-03
	1.31732	RU0203	C05	L1021-03
	0.551674	RU0204	C06	L1021-03
	1.43377	RU0205	C07	L1021-03
	1.22562	RU0206	C08	L1021-03
	1.21106	RU0207	C09	L1021-03
	1.15721	RU0208	C10	L1021-03
	0.525473	RU0209	C11	L1021-03
	0.970888	RU0210	D01	L1021-03
	0.842795	RU0211	D02	L1021-03
	1.01456	RU0212	D03	L1021-03
	0.215429	RU0213	D04	L1021-03
	0.548763	RU0214	D05	L1021-03
	0.864629	RU0215	D06	L1021-03
	0.468705	RU0216	D07	L1021-03
	0.815138	RU0217	D08	L1021-03
	1.17904	RU0218	D09	L1021-03
	0.983988	RU0219	D10	L1021-03
	1.09607	RU0220	D11	L1021-03
	0.535662	RU0221	E01	L1021-03
	0.388646	RU0222	E02	L1021-03
	0.490539	RU0223	E03	L1021-03
	0.160116	RU0224	E04	L1021-03
	0.104803	RU0225	E05	L1021-03
	0.320233	RU0226	E06	L1021-03
	0.240175	RU0227	E07	L1021-03
	0.151383	RU0228	E08	L1021-03
	0.295488	RU0229	E09	L1021-03
	0.0684134	RU0230	E10	L1021-03
	1.04367	RU0231	E11	L1021-03
	0.104803	RU0232	F01	L1021-03
	0.0786026	RU0233	F02	L1021-03
	0.0786026	RU0234	F03	L1021-03
	0.141194	RU0235	F04	L1021-03
	0.149927	RU0236	F05	L1021-03
	0.398836	RU0237	F06	L1021-03
	0.229985	RU0238	F07	L1021-03
	0.41048	RU0239	F08	L1021-03
	0.248908	RU0240	F09	L1021-03
	0.320233	RU0241	F10	L1021-03
	0.283843	RU0242	F11	L1021-03
	0.0800582	RU0243	G01	L1021-03
	0.122271	RU0244	G02	L1021-03
	0.0713246	RU0245	G03	L1021-03
	0.0669578	RU0246	G04	L1021-03
	0.0655022	RU0247	G05	L1021-03
	0.365357	RU0248	G06	L1021-03
	0.394469	RU0249	G07	L1021-03
	0.245997	RU0250	G08	L1021-03
	0.622999	RU0251	G09	L1021-03
	0.0669578	RU0252	G10	L1021-03
	0.0684134	RU0253	G11	L1021-03
	0.0713246	RU0254	H01	L1021-03
	1.09316	RU0255	H02	L1021-03
	0.899563	RU0256	H03	L1021-03
	0.508006	RU0257	H04	L1021-03
	0.764192	RU0258	H05	L1021-03
	1.20961	RU0259	H06	L1021-03
	1.4294	RU0260	H07	L1021-03
	0.378457	RU0261	H08	L1021-03
	0.866084	RU0262	H09	L1021-03
	1.06987	RU0263	H10	L1021-03
	0.871907	RU0264	H11	L1021-03
	1.28585	RU0265	A01	L1021-04
	1.32477	RU0266	A02	L1021-04
	1.16132	RU0267	A03	L1021-04
	1.04612	RU0268	A04	L1021-04
	0.309788	RU0269	A05	L1021-04
	0.879549	RU0270	A06	L1021-04
	0.105857	RU0271	A07	L1021-04
	0.119868	RU0272	A08	L1021-04
	0.136992	RU0273	A09	L1021-04
	0.0949601	RU0274	A10	L1021-04
	0.395408	RU0275	A11	L1021-04
	1.3092	RU0276	B01	L1021-04
	1.19556	RU0277	B02	L1021-04
	0.239735	RU0278	B03	L1021-04
	1.17066	RU0279	B04	L1021-04
	1.15198	RU0280	B05	L1021-04
	1.14108	RU0281	B06	L1021-04
	0.317572	RU0282	B07	L1021-04
	0.0965168	RU0283	B08	L1021-04
	0.102744	RU0284	B09	L1021-04
	0.151002	RU0285	B10	L1021-04
	0.0965168	RU0286	B11	L1021-04
	0.115198	RU0287	C01	L1021-04
	0.113641	RU0288	C02	L1021-04
	1.28118	RU0289	C03	L1021-04
	1.22047	RU0290	C04	L1021-04
	0.214828	RU0291	C05	L1021-04
	0.161899	RU0292	C06	L1021-04
	0.177466	RU0293	C07	L1021-04
	1.10683	RU0294	C08	L1021-04
	0.0949601	RU0295	C09	L1021-04
	0.320685	RU0296	C10	L1021-04
	0.0996303	RU0297	C11	L1021-04
	0.231952	RU0298	D01	L1021-04
	0.842187	RU0299	D02	L1021-04
	0.865538	RU0300	D03	L1021-04
	1.03833	RU0301	D04	L1021-04
	1.18622	RU0302	D05	L1021-04
	1.02432	RU0303	D06	L1021-04
	0.118311	RU0304	D07	L1021-04
	1.01031	RU0305	D08	L1021-04
	0.487254	RU0306	D09	L1021-04
	0.924694	RU0307	D10	L1021-04
	0.169683	RU0308	D11	L1021-04
	1.16599	RU0309	E01	L1021-04
	1.18778	RU0310	E02	L1021-04
	1.20957	RU0311	E03	L1021-04
	0.0918467	RU0312	E04	L1021-04
	0.0980736	RU0313	E05	L1021-04
	0.214828	RU0314	E06	L1021-04
	1.12862	RU0315	E07	L1021-04
	0.974509	RU0316	E08	L1021-04
	0.669391	RU0317	E09	L1021-04
	1.04145	RU0318	E10	L1021-04
	0.82195	RU0319	E11	L1021-04
	1.03678	RU0320	F01	L1021-04
	1.21113	RU0321	F02	L1021-04
	0.186807	RU0322	F03	L1021-04
	0.649154	RU0323	F04	L1021-04
	0.429656	RU0324	F05	L1021-04
	0.814166	RU0325	F06	L1021-04
	1.10527	RU0326	F07	L1021-04
	0.990076	RU0327	F08	L1021-04
	0.941817	RU0328	F09	L1021-04
	0.862425	RU0329	F10	L1021-04
	0.941817	RU0330	F11	L1021-04
	0.890446	RU0331	G01	L1021-04
	1.16754	RU0332	G02	L1021-04
	0.670948	RU0333	G03	L1021-04
	1.06636	RU0334	G04	L1021-04
	0.801712	RU0335	G05	L1021-04
	0.941817	RU0336	G06	L1021-04
	0.968282	RU0337	G07	L1021-04
	0.255303	RU0338	G08	L1021-04
	0.261529	RU0339	G09	L1021-04
	0.896673	RU0340	G10	L1021-04
	0.141662	RU0341	G11	L1021-04
	1.22047	RU0342	H01	L1021-04
	1.35124	RU0343	H02	L1021-04
	1.1691	RU0344	H03	L1021-04
	1.17844	RU0345	H04	L1021-04
	0.993189	RU0346	H05	L1021-04
	0.277097	RU0347	H06	L1021-04
	0.82662	RU0348	H07	L1021-04
	1.12395	RU0349	H08	L1021-04
	0.224168	RU0350	H09	L1021-04
	0.773691	RU0351	H10	L1021-04
	0.235065	RU0352	H11	L1021-04
	0.551965	RU0353	A01	L1021-05
	0.966521	RU0354	A02	L1021-05
	0.951383	RU0355	A03	L1021-05
	0.960699	RU0356	A04	L1021-05
	0.281805	RU0357	A05	L1021-05
	1.01776	RU0358	A06	L1021-05
	0.517031	RU0359	A07	L1021-05
	0.583406	RU0360	A08	L1021-05
	0.171179	RU0361	A09	L1021-05
	0.756914	RU0362	A10	L1021-05
	0.978166	RU0363	A11	L1021-05
	0.551965	RU0364	B01	L1021-05
	0.90131	RU0365	B02	L1021-05
	0.997962	RU0366	B03	L1021-05
	0.072198	RU0367	B04	L1021-05
	0.862882	RU0368	B05	L1021-05
	0.0803493	RU0369	B06	L1021-05
	0.243377	RU0370	B07	L1021-05
	0.661426	RU0371	B08	L1021-05
	0.265502	RU0372	B09	L1021-05
	0.189811	RU0373	B10	L1021-05
	0.072198	RU0374	B11	L1021-05
	0.237555	RU0375	C01	L1021-05
	0.0652111	RU0376	C02	L1021-05
	1.01426	RU0377	C03	L1021-05
	0.905968	RU0378	C04	L1021-05
	0.0652111	RU0379	C05	L1021-05
	0.865211	RU0380	C06	L1021-05
	0.069869	RU0381	C07	L1021-05
	0.928093	RU0382	C08	L1021-05
	0.706841	RU0383	C09	L1021-05
	0.769723	RU0384	C10	L1021-05
	0.740611	RU0385	C11	L1021-05
	0.793013	RU0386	D01	L1021-05
	0.0873362	RU0387	D02	L1021-05
	0.888501	RU0388	D03	L1021-05
	0.902475	RU0389	D04	L1021-05
	0.971179	RU0390	D05	L1021-05
	0.917613	RU0391	D06	L1021-05
	1.04687	RU0392	D07	L1021-05
	0.735953	RU0393	D08	L1021-05
	0.703348	RU0394	D09	L1021-05
	0.918777	RU0395	D10	L1021-05
	0.951383	RU0396	D11	L1021-05
	0.791849	RU0397	E01	L1021-05
	0.846579	RU0398	E02	L1021-05
	0.501892	RU0399	E03	L1021-05
	0.0628821	RU0400	E04	L1021-05
	0.898981	RU0401	E05	L1021-05
	0.949054	RU0402	E06	L1021-05
	0.144396	RU0403	E07	L1021-05
	0.900146	RU0404	E08	L1021-05
	0.64163	RU0405	E09	L1021-05
	0.489083	RU0406	E10	L1021-05
	0.959534	RU0407	E11	L1021-05
	0.78952	RU0408	F01	L1021-05
	0.808151	RU0409	F02	L1021-05
	1.00378	RU0410	F03	L1021-05
	0.951383	RU0411	F04	L1021-05
	0.852402	RU0412	F05	L1021-05
	0.0663755	RU0413	F06	L1021-05
	0.16885	RU0414	F07	L1021-05
	0.942067	RU0415	F08	L1021-05
	0.803493	RU0416	F09	L1021-05
	0.950218	RU0417	F10	L1021-05
	0.0663755	RU0418	F11	L1021-05
	0.228239	RU0419	G01	L1021-05
	0.0640466	RU0420	G02	L1021-05
	0.897817	RU0421	G03	L1021-05
	0.763901	RU0422	G04	L1021-05
	0.896652	RU0423	G05	L1021-05
	0.762737	RU0424	G06	L1021-05
	0.986317	RU0425	G07	L1021-05
	1.01077	RU0426	G08	L1021-05
	0.824454	RU0427	G09	L1021-05
	0.947889	RU0428	G10	L1021-05
	0.536827	RU0429	G11	L1021-05
	0.703348	RU0430	H01	L1021-05
	0.567103	RU0431	H02	L1021-05
	0.965357	RU0432	H03	L1021-05
	0.0663755	RU0433	H04	L1021-05
	0.268996	RU0434	H05	L1021-05
	0.86754	RU0435	H06	L1021-05
	0.767394	RU0436	H07	L1021-05
	1.00378	RU0437	H08	L1021-05
	0.806987	RU0438	H09	L1021-05
	0.885007	RU0439	H10	L1021-05
	0.760408	RU0440	H11	L1021-05
	0.900105	RU0441	A01	L1021-06
	0.994153	RU0442	A02	L1021-06
	0.901718	RU0443	A03	L1021-06
	0.043993	RU0444	A04	L1021-06
	0.0355392	RU0445	A05	L1021-06
	0.033537	RU0446	A06	L1021-06
	0.041379	RU0447	A07	L1021-06
	0.825689	RU0448	A08	L1021-06
	0.219631	RU0449	A09	L1021-06
	0.751719	RU0450	A10	L1021-06
	0.807336	RU0451	A11	L1021-06
	0.759505	RU0452	B01	L1021-06
	0.740095	RU0453	B02	L1021-06
	0.921406	RU0454	B03	L1021-06
	0.801107	RU0455	B04	L1021-06
	0.769127	RU0456	B05	L1021-06
	0.647326	RU0457	B06	L1021-06
	1.00033	RU0458	B07	L1021-06
	0.924076	RU0459	B08	L1021-06
	0.867235	RU0460	B09	L1021-06
	1.07196	RU0461	B10	L1021-06
	0.227084	RU0462	B11	L1021-06
	0.309675	RU0463	C01	L1021-06
	0.602276	RU0464	C02	L1021-06
	0.445158	RU0465	C03	L1021-06
	0.0318685	RU0466	C04	L1021-06
	0.601053	RU0467	C05	L1021-06
	0.032814	RU0468	C06	L1021-06
	0.0320354	RU0469	C07	L1021-06
	0.104115	RU0470	C08	L1021-06
	0.834366	RU0471	C09	L1021-06
	0.397105	RU0472	C10	L1021-06
	0.0487761	RU0473	C11	L1021-06
	0.0334258	RU0474	D01	L1021-06
	0.0345381	RU0475	D02	L1021-06
	0.900327	RU0476	D03	L1021-06
	0.474913	RU0477	D04	L1021-06
	0.186039	RU0478	D05	L1021-06
	0.0453834	RU0479	D06	L1021-06
	0.0315348	RU0480	D07	L1021-06
	0.106562	RU0481	D08	L1021-06
	0.0436593	RU0482	D09	L1021-06
	0.0827024	RU0483	D10	L1021-06
	0.849104	RU0484	D11	L1021-06
	0.310231	RU0485	E01	L1021-06
	0.0336483	RU0486	E02	L1021-06
	0.635424	RU0487	E03	L1021-06
	0.461621	RU0488	E04	L1021-06
	0.948992	RU0489	E05	L1021-06
	0.772631	RU0490	E06	L1021-06
	0.762397	RU0491	E07	L1021-06
	0.807948	RU0492	E08	L1021-06
	0.14555	RU0493	E09	L1021-06
	0.927135	RU0494	E10	L1021-06
	0.859338	RU0495	E11	L1021-06
	0.399775	RU0496	F01	L1021-06
	0.960505	RU0497	F02	L1021-06
	0.846991	RU0498	F03	L1021-06
	0.838704	RU0499	F04	L1021-06
	0.552999	RU0500	F05	L1021-06
	0.914955	RU0501	F06	L1021-06
	0.900772	RU0502	F07	L1021-06
	0.763232	RU0503	F08	L1021-06
	0.876078	RU0504	F09	L1021-06
	0.62608	RU0505	F10	L1021-06
	0.901662	RU0506	F11	L1021-06
	0.724912	RU0507	G01	L1021-06
	0.810562	RU0508	G02	L1021-06
	0.978191	RU0509	G03	L1021-06
	0.705668	RU0510	G04	L1021-06
	0.74104	RU0511	G05	L1021-06
	0.941706	RU0512	G06	L1021-06
	0.859505	RU0513	G07	L1021-06
	0.784477	RU0514	G08	L1021-06
	0.741541	RU0515	G09	L1021-06
	1.13353	RU0516	G10	L1021-06
	1.01089	RU0517	G11	L1021-06
	0.845656	RU0518	H01	L1021-06
	0.728972	RU0519	H02	L1021-06
	0.695323	RU0520	H03	L1021-06
	0.388818	RU0521	H04	L1021-06
	0.955889	RU0522	H05	L1021-06
	0.580363	RU0523	H06	L1021-06
	0.837758	RU0524	H07	L1021-06
	0.267184	RU0525	H08	L1021-06
	0.853999	RU0526	H09	L1021-06
	0.660674	RU0527	H10	L1021-06
	0.253502	RU0528	H11	L1021-06
	NT	RU0529	A01	L1021-07
	NT	RU0530	A02	L1021-07
	NT	RU0531	A03	L1021-07
	NT	RU0532	A04	L1021-07
	NT	RU0533	A05	L1021-07
	NT	RU0534	A06	L1021-07
	NT	RU0535	A07	L1021-07
	NT	RU0536	A08	L1021-07
	NT	RU0537	A09	L1021-07
	NT	RU0538	A10	L1021-07
	NT	RU0539	A11	L1021-07
	NT	RU0540	B01	L1021-07
	NT	RU0541	B02	L1021-07
	NT	RU0542	B03	L1021-07
	NT	RU0543	B04	L1021-07
	NT	RU0544	B05	L1021-07
	NT	RU0545	B06	L1021-07
	NT	RU0546	B07	L1021-07
	NT	RU0547	B08	L1021-07
	NT	RU0548	B09	L1021-07
	NT	RU0549	B10	L1021-07
	NT	RU0550	B11	L1021-07
	NT	RU0551	C01	L1021-07
	NT	RU0552	C02	L1021-07
	NT	RU0553	C03	L1021-07
	NT	RU0554	C04	L1021-07
	NT	RU0555	C05	L1021-07
	NT	RU0556	C06	L1021-07
	NT	RU0557	C07	L1021-07
	NT	RU0558	C08	L1021-07
	NT	RU0559	C09	L1021-07
	NT	RU0560	C10	L1021-07
	NT	RU0561	C11	L1021-07
	NT	RU0562	D01	L1021-07
	NT	RU0563	D02	L1021-07
	NT	RU0564	D03	L1021-07
	NT	RU0565	D04	L1021-07
	NT	RU0566	D05	L1021-07
	NT	RU0567	D06	L1021-07
	NT	RU0568	D07	L1021-07
	NT	RU0569	D08	L1021-07
	NT	RU0570	D09	L1021-07
	NT	RU0571	D10	L1021-07
	NT	RU0572	D11	L1021-07
	NT	RU0573	E01	L1021-07
	NT	RU0574	E02	L1021-07
	NT	RU0575	E03	L1021-07
	NT	RU0576	E04	L1021-07
	NT	RU0577	E05	L1021-07
	NT	RU0578	E06	L1021-07
	NT	RU0579	E07	L1021-07
	NT	RU0580	E08	L1021-07
	NT	RU0581	E09	L1021-07
	NT	RU0582	E10	L1021-07
	NT	RU0583	E11	L1021-07
	NT	RU0584	F01	L1021-07
	NT	RU0585	F02	L1021-07
	NT	RU0586	F03	L1021-07
	NT	RU0587	F04	L1021-07
	NT	RU0588	F05	L1021-07
	NT	RU0589	F06	L1021-07
	NT	RU0590	F07	L1021-07
	NT	RU0591	F08	L1021-07
	NT	RU0592	F09	L1021-07
	NT	RU0593	F10	L1021-07
	NT	RU0594	F11	L1021-07
	NT	RU0595	G01	L1021-07
	NT	RU0596	G02	L1021-07
	NT	RU0597	G03	L1021-07
	NT	RU0598	G04	L1021-07
	NT	RU0599	G05	L1021-07
	NT	RU0600	G06	L1021-07
	NT	RU0601	G07	L1021-07
	NT	RU0602	G08	L1021-07
	NT	RU0603	G09	L1021-07
	NT	RU0604	G10	L1021-07
	NT	RU0605	G11	L1021-07
	NT	RU0606	H01	L1021-07
	NT	RU0607	H02	L1021-07
	NT	RU0608	H03	L1021-07
	NT	RU0609	H04	L1021-07
	NT	RU0610	H05	L1021-07
	NT	RU0611	H06	L1021-07
	NT	RU0612	H07	L1021-07
	NT	RU0613	H08	L1021-07
	NT	RU0614	H09	L1021-07
	NT	RU0615	H10	L1021-07
	NT	RU0616	H11	L1021-07
	0.547382	RU0617	A01	L1021-08
	0.034705	RU0618	A02	L1021-08
	0.939259	RU0619	A03	L1021-08
	0.0299775	RU0620	A04	L1021-08
	0.930527	RU0621	A05	L1021-08
	0.0299219	RU0622	A06	L1021-08
	0.869571	RU0623	A07	L1021-08
	0.901829	RU0624	A08	L1021-08
	1.02057	RU0625	A09	L1021-08
	0.045161	RU0626	A10	L1021-08
	0.31685	RU0627	A11	L1021-08
	0.97174	RU0628	B01	L1021-08
	0.0329809	RU0629	B02	L1021-08
	0.684311	RU0630	B03	L1021-08
	0.743098	RU0631	B04	L1021-08
	0.0437149	RU0632	B05	L1021-08
	0.0657949	RU0633	B06	L1021-08
	0.0455503	RU0634	B07	L1021-08
	0.751775	RU0635	B08	L1021-08
	0.585702	RU0636	B09	L1021-08
	0.444268	RU0637	B10	L1021-08
	0.38131	RU0638	B11	L1021-08
	0.879694	RU0639	C01	L1021-08
	0.917291	RU0640	C02	L1021-08
	0.781808	RU0641	C03	L1021-08
	1.0421	RU0642	C04	L1021-08
	0.762731	RU0643	C05	L1021-08
	0.0901551	RU0644	C06	L1021-08
	0.468406	RU0645	C07	L1021-08
	0.77747	RU0646	C08	L1021-08
	0.86629	RU0647	C09	L1021-08
	0.655335	RU0648	C10	L1021-08
	0.627916	RU0649	C11	L1021-08
	0.983364	RU0650	D01	L1021-08
	0.886479	RU0651	D02	L1021-08
	0.0339263	RU0652	D03	L1021-08
	0.772464	RU0653	D04	L1021-08
	0.846435	RU0654	D05	L1021-08
	0.941873	RU0655	D06	L1021-08
	0.822964	RU0656	D07	L1021-08
	0.966623	RU0657	D08	L1021-08
	0.917068	RU0658	D09	L1021-08
	0.898492	RU0659	D10	L1021-08
	0.247551	RU0660	D11	L1021-08
	0.627916	RU0661	E01	L1021-08
	0.0324247	RU0662	E02	L1021-08
	0.743988	RU0663	E03	L1021-08
	1.08264	RU0664	E04	L1021-08
	0.0334814	RU0665	E05	L1021-08
	1.0303	RU0666	E06	L1021-08
	0.439986	RU0667	E07	L1021-08
	0.14199	RU0668	E08	L1021-08
	0.917569	RU0669	E09	L1021-08
	0.356449	RU0670	E10	L1021-08
	0.82708	RU0671	E11	L1021-08
	0.93659	RU0672	F01	L1021-08
	0.944042	RU0673	F02	L1021-08
	0.966678	RU0674	F03	L1021-08
	0.604556	RU0675	F04	L1021-08
	0.916512	RU0676	F05	L1021-08
	0.49894	RU0677	F06	L1021-08
	0.834032	RU0678	F07	L1021-08
	0.952997	RU0679	F08	L1021-08
	1.05461	RU0680	F09	L1021-08
	1.05795	RU0681	F10	L1021-08
	0.116684	RU0682	F11	L1021-08
	0.911618	RU0683	G01	L1021-08
	1.01462	RU0684	G02	L1021-08
	0.668794	RU0685	G03	L1021-08
	0.731307	RU0686	G04	L1021-08
	0.866957	RU0687	G05	L1021-08
	0.922685	RU0688	G06	L1021-08
	0.91006	RU0689	G07	L1021-08
	0.997435	RU0690	G08	L1021-08
	0.776747	RU0691	G09	L1021-08
	0.657059	RU0692	G10	L1021-08
	1.04577	RU0693	G11	L1021-08
	0.897713	RU0694	H01	L1021-08
	0.737425	RU0695	H02	L1021-08
	0.965789	RU0696	H03	L1021-08
	0.772297	RU0697	H04	L1021-08
	0.902385	RU0698	H05	L1021-08
	0.0533367	RU0699	H06	L1021-08
	0.0498884	RU0700	H07	L1021-08
	1.00644	RU0701	H08	L1021-08
	0.95194	RU0702	H09	L1021-08
	0.991039	RU0703	H10	L1021-08
	1.04799	RU0704	H11	L1021-08
	0.744105	RU0705	A01	L1021-09
	0.163028	RU0706	A02	L1021-09
	0.925764	RU0707	A03	L1021-09
	0.874527	RU0708	A04	L1021-09
	0.60786	RU0709	A05	L1021-09
	0.730131	RU0710	A06	L1021-09
	0.640466	RU0711	A07	L1021-09
	0.0558952	RU0712	A08	L1021-09
	0.904803	RU0713	A09	L1021-09
	0.77671	RU0714	A10	L1021-09
	0.0547307	RU0715	A11	L1021-09
	0.0605531	RU0716	B01	L1021-09
	0.826783	RU0717	B02	L1021-09
	0.822125	RU0718	B03	L1021-09
	0.786026	RU0719	B04	L1021-09
	0.882678	RU0720	B05	L1021-09
	0.850073	RU0721	B06	L1021-09
	0.897817	RU0722	B07	L1021-09
	0.91179	RU0723	B08	L1021-09
	0.93508	RU0724	B09	L1021-09
	0.846579	RU0725	B10	L1021-09
	0.741776	RU0726	B11	L1021-09
	0.610189	RU0727	C01	L1021-09
	0.894323	RU0728	C02	L1021-09
	0.904803	RU0729	C03	L1021-09
	0.836099	RU0730	C04	L1021-09
	0.848908	RU0731	C05	L1021-09
	0.834934	RU0732	C06	L1021-09
	0.887336	RU0733	C07	L1021-09
	0.465793	RU0734	C08	L1021-09
	0.922271	RU0735	C09	L1021-09
	0.9246	RU0736	C10	L1021-09
	0.846579	RU0737	C11	L1021-09
	1.00611	RU0738	D01	L1021-09
	0.0535662	RU0739	D02	L1021-09
	0.63115	RU0740	D03	L1021-09
	0.718486	RU0741	D04	L1021-09
	0.933916	RU0742	D05	L1021-09
	0.930422	RU0743	D06	L1021-09
	0.914119	RU0744	D07	L1021-09
	0.108297	RU0745	D08	L1021-09
	0.916448	RU0746	D09	L1021-09
	0.883843	RU0747	D10	L1021-09
	0.0628821	RU0748	D11	L1021-09
	0.996798	RU0749	E01	L1021-09
	0.912955	RU0750	E02	L1021-09
	0.793013	RU0751	E03	L1021-09
	0.980495	RU0752	E04	L1021-09
	0.994469	RU0753	E05	L1021-09
	0.0605531	RU0754	E06	L1021-09
	0.813974	RU0755	E07	L1021-09
	0.0640466	RU0756	E08	L1021-09
	0.947889	RU0757	E09	L1021-09
	0.0524017	RU0758	E10	L1021-09
	0.895488	RU0759	E11	L1021-09
	1.00611	RU0760	F01	L1021-09
	0.761572	RU0761	F02	L1021-09
	0.990975	RU0762	F03	L1021-09
	1.06667	RU0763	F04	L1021-09
	0.0512373	RU0764	F05	L1021-09
	0.0500728	RU0765	F06	L1021-09
	0.767394	RU0766	F07	L1021-09
	0.793013	RU0767	F08	L1021-09
	0.798836	RU0768	F09	L1021-09
	0.978166	RU0769	F10	L1021-09
	0.93508	RU0770	F11	L1021-09
	0.875691	RU0771	G01	L1021-09
	0.961863	RU0772	G02	L1021-09
	0.730131	RU0773	G03	L1021-09
	0.917613	RU0774	G04	L1021-09
	0.36099	RU0775	G05	L1021-09
	0.0547307	RU0776	G06	L1021-09
	0.822125	RU0777	G07	L1021-09
	0.897817	RU0778	G08	L1021-09
	0.745269	RU0779	G09	L1021-09
	0.876856	RU0780	G10	L1021-09
	0.76623	RU0781	G11	L1021-09
	0.9246	RU0782	H01	L1021-09
	1.06434	RU0783	H02	L1021-09
	0.989811	RU0784	H03	L1021-09
	0.986317	RU0785	H04	L1021-09
	0.959534	RU0786	H05	L1021-09
	0.759243	RU0787	H06	L1021-09
	0.959534	RU0788	H07	L1021-09
	0.903639	RU0789	H08	L1021-09
	0.960699	RU0790	H09	L1021-09
	0.988646	RU0791	H10	L1021-09
	0.951383	RU0792	H11	L1021-09
	1.08509	RU0793	A01	L1021-10
	0.848556	RU0794	A02	L1021-10
	1.09325	RU0795	A03	L1021-10
	1.14902	RU0796	A04	L1021-10
	0.0562769	RU0797	A05	L1021-10
	0.953709	RU0798	A06	L1021-10
	0.846515	RU0799	A07	L1021-10
	0.873568	RU0800	A08	L1021-10
	1.15457	RU0801	A09	L1021-10
	0.918169	RU0802	A10	L1021-10
	1.02753	RU0803	A11	L1021-10
	0.922252	RU0804	B01	L1021-10
	0.872994	RU0805	B02	L1021-10
	0.704865	RU0806	B03	L1021-10
	0.119764	RU0807	B04	L1021-10
	0.82967	RU0808	B05	L1021-10
	1.01726	RU0809	B06	L1021-10
	0.0768863	RU0810	B07	L1021-10
	0.546116	RU0811	B08	L1021-10
	1.1316	RU0812	B09	L1021-10
	0.775562	RU0813	B10	L1021-10
	0.966406	RU0814	B11	L1021-10
	0.455384	RU0815	C01	L1021-10
	1.14685	RU0816	C02	L1021-10
	0.875738	RU0817	C03	L1021-10
	1.33374	RU0818	C04	L1021-10
	0.628043	RU0819	C05	L1021-10
	0.281895	RU0820	C06	L1021-10
	1.00303	RU0821	C07	L1021-10
	0.895454	RU0822	C08	L1021-10
	0.952815	RU0823	C09	L1021-10
	0.0449194	RU0824	C10	L1021-10
	0.899601	RU0825	C11	L1021-10
	1.06441	RU0826	D01	L1021-10
	0.926783	RU0827	D02	L1021-10
	0.856787	RU0828	D03	L1021-10
	0.281385	RU0829	D04	L1021-10
	0.865082	RU0830	D05	L1021-10
	0.689552	RU0831	D06	L1021-10
	0.696698	RU0832	D07	L1021-10
	0.280683	RU0833	D08	L1021-10
	0.987462	RU0834	D09	L1021-10
	0.0913702	RU0835	D10	L1021-10
	0.811421	RU0836	D11	L1021-10
	0.838284	RU0837	E01	L1021-10
	0.963599	RU0838	E02	L1021-10
	0.217579	RU0839	E03	L1021-10
	0.901515	RU0840	E04	L1021-10
	1.02511	RU0841	E05	L1021-10
	1.2855	RU0842	E06	L1021-10
	0.974573	RU0843	E07	L1021-10
	0.991035	RU0844	E08	L1021-10
	0.494242	RU0845	E09	L1021-10
	0.703334	RU0846	E10	L1021-10
	0.736513	RU0847	E11	L1021-10
	0.806827	RU0848	F01	L1021-10
	0.912745	RU0849	F02	L1021-10
	1.01732	RU0850	F03	L1021-10
	0.888244	RU0851	F04	L1021-10
	0.0574892	RU0852	F05	L1021-10
	0.890732	RU0853	F06	L1021-10
	0.862466	RU0854	F07	L1021-10
	0.974509	RU0855	F08	L1021-10
	0.0455575	RU0856	F09	L1021-10
	0.904961	RU0857	F10	L1021-10
	0.852512	RU0858	F11	L1021-10
	0.998692	RU0859	G01	L1021-10
	1.07468	RU0860	G02	L1021-10
	1.01062	RU0861	G03	L1021-10
	1.02402	RU0862	G04	L1021-10
	0.0590206	RU0863	G05	L1021-10
	0.0722922	RU0864	G06	L1021-10
	1.12981	RU0865	G07	L1021-10
	0.0563407	RU0866	G08	L1021-10
	0.185293	RU0867	G09	L1021-10
	0.982102	RU0868	G10	L1021-10
	0.963662	RU0869	G11	L1021-10
	1.91137	RU0870	H01	L1021-10
	1.00488	RU0871	H02	L1021-10
	1.02319	RU0872	H03	L1021-10
	1.07207	RU0873	H04	L1021-10
	1.05146	RU0874	H05	L1021-10
	1.2134	RU0875	H06	L1021-10
	0.699186	RU0876	H07	L1021-10
	0.978657	RU0877	H08	L1021-10
	0.21592	RU0878	H09	L1021-10
	1.01082	RU0879	H10	L1021-10
	0.757505	RU0880	H11	L1021-10
	0.914563	RU0881	A01	L1021-11
	0.984466	RU0882	A02	L1021-11
	0.871845	RU0883	A03	L1021-11
	0.529126	RU0884	A04	L1021-11
	0.782524	RU0885	A05	L1021-11
	0.953398	RU0886	A06	L1021-11
	0.900971	RU0887	A07	L1021-11
	1.04854	RU0888	A08	L1021-11
	0.923301	RU0889	A09	L1021-11
	0.790291	RU0890	A10	L1021-11
	0.781553	RU0891	A11	L1021-11
	0.571845	RU0892	B01	L1021-11
	1.04757	RU0893	B02	L1021-11
	0.238835	RU0894	B03	L1021-11
	0.876699	RU0895	B04	L1021-11
	1.0466	RU0896	B05	L1021-11
	0.0669903	RU0897	B06	L1021-11
	0.61165	RU0898	B07	L1021-11
	0.997087	RU0899	B08	L1021-11
	0.866019	RU0900	B09	L1021-11
	0.774757	RU0901	B10	L1021-11
	0.864078	RU0902	B11	L1021-11
	0.585437	RU0903	C01	L1021-11
	0.932039	RU0904	C02	L1021-11
	0.151456	RU0905	C03	L1021-11
	0.87767	RU0906	C04	L1021-11
	1.17961	RU0907	C05	L1021-11
	0.98932	RU0908	C06	L1021-11
	0.0524272	RU0909	C07	L1021-11
	1.01845	RU0910	C08	L1021-11
	1.04563	RU0911	C09	L1021-11
	0.971845	RU0912	C10	L1021-11
	0.505825	RU0913	C11	L1021-11
	0.784466	RU0914	D01	L1021-11
	0.479612	RU0915	D02	L1021-11
	0.146602	RU0916	D03	L1021-11
	0.93301	RU0917	D04	L1021-11
	1.15049	RU0918	D05	L1021-11
	1.07864	RU0919	D06	L1021-11
	0.970874	RU0920	D07	L1021-11
	0.980583	RU0921	D08	L1021-11
	0.974757	RU0922	D09	L1021-11
	0.0592233	RU0923	D10	L1021-11
	0.993204	RU0924	D11	L1021-11
	1.02621	RU0925	E01	L1021-11
	0.635922	RU0926	E02	L1021-11
	1.14757	RU0927	E03	L1021-11
	1.09903	RU0928	E04	L1021-11
	1.11553	RU0929	E05	L1021-11
	1.0699	RU0930	E06	L1021-11
	1.04854	RU0931	E07	L1021-11
	1.01165	RU0932	E08	L1021-11
	0.173786	RU0933	E09	L1021-11
	0.916505	RU0934	E10	L1021-11
	1.11553	RU0935	E11	L1021-11
	0.869903	RU0936	F01	L1021-11
	1.13301	RU0937	F02	L1021-11
	1.19612	RU0938	F03	L1021-11
	0.0533981	RU0939	F04	L1021-11
	0.0533981	RU0940	F05	L1021-11
	0.0533981	RU0941	F06	L1021-11
	1.18447	RU0942	F07	L1021-11
	1.0932	RU0943	F08	L1021-11
	0.0631068	RU0944	F09	L1021-11
	0.51165	RU0945	F10	L1021-11
	0.975728	RU0946	F11	L1021-11
	1.1068	RU0947	G01	L1021-11
	1.03204	RU0948	G02	L1021-11
	1.04757	RU0949	G03	L1021-11
	1	RU0950	G04	L1021-11
	0.985437	RU0951	G05	L1021-11
	0.98835	RU0952	G06	L1021-11
	1.20388	RU0953	G07	L1021-11
	1.02816	RU0954	G08	L1021-11
	1.1068	RU0955	G09	L1021-11
	0.817476	RU0956	G10	L1021-11
	0.15534	RU0957	G11	L1021-11
	0.198058	RU0958	H01	L1021-11
	0.518447	RU0959	H02	L1021-11
	1.13981	RU0960	H03	L1021-11
	1.1165	RU0961	H04	L1021-11
	0.994175	RU0962	H05	L1021-11
	0.703883	RU0963	H06	L1021-11
	0.962136	RU0964	H07	L1021-11
	0.843689	RU0965	H08	L1021-11
	0.850485	RU0966	H09	L1021-11
	0.31165	RU0967	H10	L1021-11
	1.01262	RU0968	H11	L1021-11
	0.961238	RU0969	A01	L1021-12
	1.00852	RU0970	A02	L1021-12
	1.06799	RU0971	A03	L1021-12
	0.0421758	RU0972	A04	L1021-12
	1.08279	RU0973	A05	L1021-12
	1.01949	RU0974	A06	L1021-12
	1.0417	RU0975	A07	L1021-12
	0.0675068	RU0976	A08	L1021-12
	0.91249	RU0977	A09	L1021-12
	0.588993	RU0978	A10	L1021-12
	1.00309	RU0979	A11	L1021-12
	0.701611	RU0980	B01	L1021-12
	0.962642	RU0981	B02	L1021-12
	0.872739	RU0982	B03	L1021-12
	0.764077	RU0983	B04	L1021-12
	0.634232	RU0984	B05	L1021-12
	0.975084	RU0985	B06	L1021-12
	1.02045	RU0986	B07	L1021-12
	0.0441538	RU0987	B08	L1021-12
	1.07207	RU0988	B09	L1021-12
	0.881416	RU0989	B10	L1021-12
	0.858191	RU0990	B11	L1021-12
	0.347041	RU0991	C01	L1021-12
	0.910321	RU0992	C02	L1021-12
	0.0873505	RU0993	C03	L1021-12
	0.75859	RU0994	C04	L1021-12
	0.86304	RU0995	C05	L1021-12
	1.23771	RU0996	C06	L1021-12
	0.434583	RU0997	C07	L1021-12
	0.10126	RU0998	C08	L1021-12
	0.762099	RU0999	C09	L1021-12
	0.740469	RU1000	C10	L1021-12
	0.98408	RU1001	C11	L1021-12
	0.986377	RU1002	D01	L1021-12
	0.843707	RU1003	D02	L1021-12
	1.09351	RU1004	D03	L1021-12
	0.89941	RU1005	D04	L1021-12
	0.98223	RU1006	D05	L1021-12
	1.02039	RU1007	D06	L1021-12
	0.973999	RU1008	D07	L1021-12
	0.0662307	RU1009	D08	L1021-12
	0.751061	RU1010	D09	L1021-12
	0.511214	RU1011	D10	L1021-12
	0.770841	RU1012	D11	L1021-12
	1.00367	RU1013	E01	L1021-12
	0.0706333	RU1014	E02	L1021-12
	0.940118	RU1015	E03	L1021-12
	1.00794	RU1016	E04	L1021-12
	0.213559	RU1017	E05	L1021-12
	0.888818	RU1018	E06	L1021-12
	1.06531	RU1019	E07	L1021-12
	0.0688467	RU1020	E08	L1021-12
	0.811613	RU1021	E09	L1021-12
	0.681576	RU1022	E10	L1021-12
	1.20006	RU1023	E11	L1021-12
	1.07768	RU1024	F01	L1021-12
	1.10365	RU1025	F02	L1021-12
	0.932908	RU1026	F03	L1021-12
	0.0550646	RU1027	F04	L1021-12
	1.00431	RU1028	F05	L1021-12
	1.00616	RU1029	F06	L1021-12
	0.639974	RU1030	F07	L1021-12
	0.0555112	RU1031	F08	L1021-12
	0.119636	RU1032	F09	L1021-12
	0.93897	RU1033	F10	L1021-12
	0.866613	RU1034	F11	L1021-12
	0.0414101	RU1035	G01	L1021-12
	0.821375	RU1036	G02	L1021-12
	0.432669	RU1037	G03	L1021-12
	1.08694	RU1038	G04	L1021-12
	1.06282	RU1039	G05	L1021-12
	1.10627	RU1040	G06	L1021-12
	0.752401	RU1041	G07	L1021-12
	0.0687829	RU1042	G08	L1021-12
	0.616813	RU1043	G09	L1021-12
	0.0457489	RU1044	G10	L1021-12
	0.332621	RU1045	G11	L1021-12
	0.174573	RU1046	H01	L1021-12
	1.09625	RU1047	H02	L1021-12
	0.778178	RU1048	H03	L1021-12
	0.952943	RU1049	H04	L1021-12
	0.911788	RU1050	H05	L1021-12
	0.709714	RU1051	H06	L1021-12
	1.1755	RU1052	H07	L1021-12
	0.134248	RU1053	H08	L1021-12
	0.967044	RU1054	H09	L1021-12
	0.755017	RU1055	H10	L1021-12
	0.776073	RU1056	H11	L1021-12
	0.746993	RU1057	A01	L1021-13
	0.908555	RU1058	A02	L1021-13
	1.03472	RU1059	A03	L1021-13
	1.13637	RU1060	A04	L1021-13
	1.05196	RU1061	A05	L1021-13
	1.16542	RU1062	A06	L1021-13
	0.889494	RU1063	A07	L1021-13
	0.874064	RU1064	A08	L1021-13
	0.7597	RU1065	A09	L1021-13
	0.84865	RU1066	A10	L1021-13
	0.828682	RU1067	A11	L1021-13
	0.659859	RU1068	B01	L1021-13
	0.954845	RU1069	B02	L1021-13
	1.02655	RU1070	B03	L1021-13
	0.98752	RU1071	B04	L1021-13
	1.10551	RU1072	B05	L1021-13
	1.06195	RU1073	B06	L1021-13
	1.02473	RU1074	B07	L1021-13
	1.00749	RU1075	B08	L1021-13
	0.989335	RU1076	B09	L1021-13
	0.442932	RU1077	B10	L1021-13
	0.541865	RU1078	B11	L1021-13
	0.870433	RU1079	C01	L1021-13
	1.05469	RU1080	C02	L1021-13
	1.16633	RU1081	C03	L1021-13
	0.966644	RU1082	C04	L1021-13
	1.20899	RU1083	C05	L1021-13
	0.938507	RU1084	C06	L1021-13
	1.01656	RU1085	C07	L1021-13
	0.414795	RU1086	C08	L1021-13
	1.0447	RU1087	C09	L1021-13
	0.969367	RU1088	C10	L1021-13
	1.04561	RU1089	C11	L1021-13
	0.432948	RU1090	D01	L1021-13
	0.845927	RU1091	D02	L1021-13
	1.00749	RU1092	D03	L1021-13
	1.00386	RU1093	D04	L1021-13
	0.997504	RU1094	D05	L1021-13
	0.874064	RU1095	D06	L1021-13
	0.91037	RU1096	D07	L1021-13
	0.550942	RU1097	D08	L1021-13
	1.0801	RU1098	D09	L1021-13
	0.43204	RU1099	D10	L1021-13
	0.971182	RU1100	D11	L1021-13
	0.658952	RU1101	E01	L1021-13
	0.240526	RU1102	E02	L1021-13
	0.97209	RU1103	E03	L1021-13
	1.00023	RU1104	E04	L1021-13
	0.930338	RU1105	E05	L1021-13
	0.461085	RU1106	E06	L1021-13
	0.924892	RU1107	E07	L1021-13
	0.89857	RU1108	E08	L1021-13
	1.02927	RU1109	E09	L1021-13
	0.909462	RU1110	E10	L1021-13
	0.856819	RU1111	E11	L1021-13
	0.811436	RU1112	F01	L1021-13
	1.07375	RU1113	F02	L1021-13
	0.0998412	RU1114	F03	L1021-13
	1.04107	RU1115	F04	L1021-13
	1.0683	RU1116	F05	L1021-13
	0.989335	RU1117	F06	L1021-13
	0.797822	RU1118	F07	L1021-13
	1.06467	RU1119	F08	L1021-13
	1.00567	RU1120	F09	L1021-13
	0.0662582	RU1121	F10	L1021-13
	0.955752	RU1122	F11	L1021-13
	0.244157	RU1123	G01	L1021-13
	1.07556	RU1124	G02	L1021-13
	1.1391	RU1125	G03	L1021-13
	1.05287	RU1126	G04	L1021-13
	1.21534	RU1127	G05	L1021-13
	1.02927	RU1128	G06	L1021-13
	1.01747	RU1129	G07	L1021-13
	1.06467	RU1130	G08	L1021-13
	1.09916	RU1131	G09	L1021-13
	0.974813	RU1132	G10	L1021-13
	0.622646	RU1133	G11	L1021-13
	0.957568	RU1134	H01	L1021-13
	0.0571818	RU1135	H02	L1021-13
	1.08736	RU1136	H03	L1021-13
	0.306785	RU1137	H04	L1021-13
	0.979351	RU1138	H05	L1021-13
	1.36873	RU1139	H06	L1021-13
	0.789653	RU1140	H07	L1021-13
	1.06376	RU1141	H08	L1021-13
	0.854096	RU1142	H09	L1021-13
	1.01747	RU1143	H10	L1021-13
	0.897663	RU1144	H11	L1021-13
	Empty	RU1145	A01	L1021-14
	Empty	RU1146	A02	L1021-14
	0.972931	RU1147	A03	L1021-14
	1.2136	RU1148	A04	L1021-14
	1.2644	RU1149	A05	L1021-14
	1.01251	RU1150	A06	L1021-14
	1.07984	RU1151	A07	L1021-14
	1.0645	RU1152	A08	L1021-14
	0.456428	RU1153	A09	L1021-14
	1.07527	RU1154	A10	L1021-14
	1.22011	RU1155	A11	L1021-14
	Empty	RU1156	B01	L1021-14
		RU1157	B02	L1021-14
	0.956547	RU1158	B03	L1021-14
	1.12308	RU1159	B04	L1021-14
	1.26709	RU1160	B05	L1021-14
	0.0733158	RU1161	B06	L1021-14
	1.05769	RU1162	B07	L1021-14
	1.13318	RU1163	B08	L1021-14
	1.22946	RU1164	B09	L1021-14
	0.964701	RU1165	B10	L1021-14
	0.0709966	RU1166	B11	L1021-14
	Empty	RU1167	C01	L1021-14
	Empty	RU1168	C02	L1021-14
	0.910986	RU1169	C03	L1021-14
	1.19093	RU1170	C04	L1021-14
	0.91338	RU1171	C05	L1021-14
	0.412139	RU1172	C06	L1021-14
	0.968442	RU1173	C07	L1021-14
	1.10497	RU1174	C08	L1021-14
	0.389397	RU1175	C09	L1021-14
	0.814927	RU1176	C10	L1021-14
	1.02238	RU1177	C11	L1021-14
	Empty	RU1178	D01	L1021-14
	Empty	RU1179	D02	L1021-14
	0.126358	RU1180	D03	L1021-14
	0.81186	RU1181	D04	L1021-14
	0.343911	RU1182	D05	L1021-14
	0.0765327	RU1183	D06	L1021-14
	0.799292	RU1184	D07	L1021-14
	0.996796	RU1185	D08	L1021-14
	1.10789	RU1186	D09	L1021-14
	0.856972	RU1187	D10	L1021-14
	0.894677	RU1188	D11	L1021-14
	Empty	RU1189	E01	L1021-14
	Empty	RU1190	E02	L1021-14
	0.461515	RU1191	E03	L1021-14
	0.151794	RU1192	E04	L1021-14
	0.88742	RU1193	E05	L1021-14
	0.754629	RU1194	E06	L1021-14
	0.835426	RU1195	E07	L1021-14
	0.975998	RU1196	E08	L1021-14
	1.00039	RU1197	E09	L1021-14
	0.190322	RU1198	E10	L1021-14
	0.87762	RU1199	E11	L1021-14
	Empty	RU1200	F01	L1021-14
	Empty	RU1201	F02	L1021-14
	0.85383	RU1202	F03	L1021-14
	0.90934	RU1203	F04	L1021-14
	1.01408	RU1204	F05	L1021-14
	0.771462	RU1205	F06	L1021-14
	0.883755	RU1206	F07	L1021-14
	0.994327	RU1207	F08	L1021-14
	0.934851	RU1208	F09	L1021-14
	0.888094	RU1209	F10	L1021-14
	0.673982	RU1210	F11	L1021-14
	Empty	RU1211	G01	L1021-14
	Empty	RU1212	G02	L1021-14
	1.05492	RU1213	G03	L1021-14
	0.984152	RU1214	G04	L1021-14
	1.50814	RU1215	G05	L1021-14
	0.941285	RU1216	G06	L1021-14
	1.21697	RU1217	G07	L1021-14
	1.05021	RU1218	G08	L1021-14
	1.06151	RU1219	G09	L1021-14
	1.11006	RU1220	G10	L1021-14
	0.489794	RU1221	G11	L1021-14
	Empty	RU1222	H01	L1021-14
	Empty	RU1223	H02	L1021-14
	1.09487	RU1224	H03	L1021-14
	1.17298	RU1225	H04	L1021-14
	1.14919	RU1226	H05	L1021-14
	1.17126	RU1227	H06	L1021-14
	0.981384	RU1228	H07	L1021-14
	1.04213	RU1229	H08	L1021-14
	0.988865	RU1230	H09	L1021-14
	0.979215	RU1231	H10	L1021-14
	1.00338	RU1232	H11	L1021-14
	0.671418	RU1233	A01	L1021-15
	0.446187	RU1234	A02	L1021-15
	0.605845	RU1235	A03	L1021-15
	1.45403	RU1236	A04	L1021-15
	1.29294	RU1237	A05	L1021-15
	1.07056	RU1238	A06	L1021-15
	1.31433	RU1239	A07	L1021-15
	0.996436	RU1240	A08	L1021-15
	0.30221	RU1241	A09	L1021-15
	0.628653	RU1242	A10	L1021-15
	0.642908	RU1243	A11	L1021-15
	0.541696	RU1244	B01	L1021-15
	1.14469	RU1245	B02	L1021-15
	0.89665	RU1246	B03	L1021-15
	1.05916	RU1247	B04	L1021-15
	1.11903	RU1248	B05	L1021-15
	1.1005	RU1249	B06	L1021-15
	0.935139	RU1250	B07	L1021-15
	0.973628	RU1251	B08	L1021-15
	0.722737	RU1252	B09	L1021-15
	1.15182	RU1253	B10	L1021-15
	0.675695	RU1254	B11	L1021-15
	0.518888	RU1255	C01	L1021-15
	1.10192	RU1256	C02	L1021-15
	1.02637	RU1257	C03	L1021-15
	0.0898076	RU1258	C04	L1021-15
	0.908054	RU1259	C05	L1021-15
	0.121169	RU1260	C06	L1021-15
	0.232359	RU1261	C07	L1021-15
	0.803991	RU1262	C08	L1021-15
	0.516037	RU1263	C09	L1021-15
	0.295082	RU1264	C10	L1021-15
	0.205274	RU1265	C11	L1021-15
	0.725588	RU1266	D01	L1021-15
	1.07199	RU1267	D02	L1021-15
	0.791162	RU1268	D03	L1021-15
	0.571632	RU1269	D04	L1021-15
	0.942267	RU1270	D05	L1021-15
	0.679971	RU1271	D06	L1021-15
	0.825374	RU1272	D07	L1021-15
	0.910905	RU1273	D08	L1021-15
	0.255167	RU1274	D09	L1021-15
	0.803991	RU1275	D10	L1021-15
	0.561654	RU1276	D11	L1021-15
	0.687099	RU1277	E01	L1021-15
	0.795438	RU1278	E02	L1021-15
	0.8268	RU1279	E03	L1021-15
	0.387741	RU1280	E04	L1021-15
	0.869565	RU1281	E05	L1021-15
	0.758375	RU1282	E06	L1021-15
	0.638632	RU1283	E07	L1021-15
	0.443336	RU1284	E08	L1021-15
	0.593015	RU1285	E09	L1021-15
	0.722737	RU1286	E10	L1021-15
	0.419102	RU1287	E11	L1021-15
	0.923735	RU1288	F01	L1021-15
	1.05203	RU1289	F02	L1021-15
	0.949394	RU1290	F03	L1021-15
	0.67712	RU1291	F04	L1021-15
	0.903778	RU1292	F05	L1021-15
	0.535994	RU1293	F06	L1021-15
	0.516037	RU1294	F07	L1021-15
	0.746971	RU1295	F08	L1021-15
	0.511761	RU1296	F09	L1021-15
	0.799715	RU1297	F10	L1021-15
	0.453314	RU1298	F11	L1021-15
	0.739843	RU1299	G01	L1021-15
	1.11761	RU1300	G02	L1021-15
	1.36279	RU1301	G03	L1021-15
	1.1005	RU1302	G04	L1021-15
	0.976479	RU1303	G05	L1021-15
	0.92516	RU1304	G06	L1021-15
	1.09622	RU1305	G07	L1021-15
	0.679971	RU1306	G08	L1021-15
	0.406272	RU1307	G09	L1021-15
	0.337847	RU1308	G10	L1021-15
	0.487527	RU1309	G11	L1021-15
	0.403421	RU1310	H01	L1021-15
	1.09337	RU1311	H02	L1021-15
	0.889522	RU1312	H03	L1021-15
	1.28867	RU1313	H04	L1021-15
	0.947969	RU1314	H05	L1021-15
	1.48254	RU1315	H06	L1021-15
	0.657163	RU1316	H07	L1021-15
	0.99216	RU1317	H08	L1021-15
	0.630078	RU1318	H09	L1021-15
	0.396294	RU1319	H10	L1021-15
	0.387741	RU1320	H11	L1021-15
	1.31557	RU1321	A01	L1021-16
	0.0893256	RU1322	A02	L1021-16
	1.04468	RU1323	A03	L1021-16
	1.23021	RU1324	A04	L1021-16
	0.716999	RU1325	A05	L1021-16
	0.887495	RU1326	A06	L1021-16
	0.978093	RU1327	A07	L1021-16
	0.921086	RU1328	A08	L1021-16
	0.883829	RU1329	A09	L1021-16
	0.765477	RU1330	A10	L1021-16
	0.860114	RU1331	A11	L1021-16
	1.00151	RU1332	B01	L1021-16
	0.878069	RU1333	B02	L1021-16
	0.0478049	RU1334	B03	L1021-16
	1.21487	RU1335	B04	L1021-16
	0.952507	RU1336	B05	L1021-16
	0.917944	RU1337	B06	L1021-16
	0.94323	RU1338	B07	L1021-16
	0.995898	RU1339	B08	L1021-16
	1.01744	RU1340	B09	L1021-16
	0.916747	RU1341	B10	L1021-16
	0.548597	RU1342	B11	L1021-16
	0.889291	RU1343	C01	L1021-16
	0.70256	RU1344	C02	L1021-16
	0.803182	RU1345	C03	L1021-16
	0.785526	RU1346	C04	L1021-16
	0.187928	RU1347	C05	L1021-16
	0.75216	RU1348	C06	L1021-16
	0.503635	RU1349	C07	L1021-16
	1.06749	RU1350	C08	L1021-16
	0.83797	RU1351	C09	L1021-16
	0.853456	RU1352	C10	L1021-16
	0.0713707	RU1353	C11	L1021-16
	0.766449	RU1354	D01	L1021-16
	0.0567823	RU1355	D02	L1021-16
	0.213214	RU1356	D03	L1021-16
	0.816723	RU1357	D04	L1021-16
	0.826074	RU1358	D05	L1021-16
	0.581514	RU1359	D06	L1021-16
	0.779467	RU1360	D07	L1021-16
	0.787023	RU1361	D08	L1021-16
	0.830862	RU1362	D09	L1021-16
	0.78994	RU1363	D10	L1021-16
	0.402788	RU1364	D11	L1021-16
	0.883381	RU1365	E01	L1021-16
	0.759567	RU1366	E02	L1021-16
	0.902607	RU1367	E03	L1021-16
	0.918916	RU1368	E04	L1021-16
	0.0388274	RU1369	E05	L1021-16
	0.704206	RU1370	E06	L1021-16
	0.0386778	RU1371	E07	L1021-16
	0.789267	RU1372	E08	L1021-16
	0.745053	RU1373	E09	L1021-16
	0.753656	RU1374	E10	L1021-16
	0.043765	RU1375	E11	L1021-16
	0.74049	RU1376	F01	L1021-16
	0.79009	RU1377	F02	L1021-16
	0.541639	RU1378	F03	L1021-16
	0.0528921	RU1379	F04	L1021-16
	0.756424	RU1380	F05	L1021-16
	0.81388	RU1381	F06	L1021-16
	0.723582	RU1382	F07	L1021-16
	0.36628	RU1383	F08	L1021-16
	0.799591	RU1384	F09	L1021-16
	0.307178	RU1385	F10	L1021-16
	0.743258	RU1386	F11	L1021-16
	0.930138	RU1387	G01	L1021-16
	0.122392	RU1388	G02	L1021-16
	0.128078	RU1389	G03	L1021-16
	0.0507974	RU1390	G04	L1021-16
	0.0556602	RU1391	G05	L1021-16
	0.807521	RU1392	G06	L1021-16
	0.823606	RU1393	G07	L1021-16
	0.71453	RU1394	G08	L1021-16
	0.0806474	RU1395	G09	L1021-16
	0.403686	RU1396	G10	L1021-16
	0.206406	RU1397	G11	L1021-16
	0.946148	RU1398	H01	L1021-16
	0.9852	RU1399	H02	L1021-16
	1.16699	RU1400	H03	L1021-16
	0.885176	RU1401	H04	L1021-16
	0.913679	RU1402	H05	L1021-16
	0.696724	RU1403	H06	L1021-16
	0.89535	RU1404	H07	L1021-16
	1.02163	RU1405	H08	L1021-16
	0.926173	RU1406	H09	L1021-16
	0.546577	RU1407	H10	L1021-16
	0.791811	RU1408	H11	L1021-16
	NT	RU1409	A01	L1021-17
	NT	RU1410	A02	L1021-17
	NT	RU1411	A03	L1021-17
	NT	RU1412	A04	L1021-17
	NT	RU1413	A05	L1021-17
	NT	RU1414	A06	L1021-17
	NT	RU1415	A07	L1021-17
	NT	RU1416	A08	L1021-17
	NT	RU1417	A09	L1021-17
	NT	RU1418	A10	L1021-17
	NT	RU1419	A11	L1021-17
	NT	RU1420	B01	L1021-17
	NT	RU1421	B02	L1021-17
	NT	RU1422	B03	L1021-17
	NT	RU1423	B04	L1021-17
	NT	RU1424	B05	L1021-17
	NT	RU1425	B06	L1021-17
	NT	RU1426	B07	L1021-17
	NT	RU1427	B08	L1021-17
	NT	RU1428	B09	L1021-17
	NT	RU1429	B10	L1021-17
	NT	RU1430	B11	L1021-17
	NT	RU1431	C01	L1021-17
	NT	RU1432	C02	L1021-17
	NT	RU1433	C03	L1021-17
	NT	RU1434	C04	L1021-17
	NT	RU1435	C05	L1021-17
	NT	RU1436	C06	L1021-17
	NT	RU1437	C07	L1021-17
	NT	RU1438	C08	L1021-17
	NT	RU1439	C09	L1021-17
	NT	RU1440	C10	L1021-17
	NT	RU1441	C11	L1021-17
	NT	RU1442	D01	L1021-17
	NT	RU1443	D02	L1021-17
	NT	RU1444	D03	L1021-17
	NT	RU1445	D04	L1021-17
	NT	RU1446	D05	L1021-17
	NT	RU1447	D06	L1021-17
	NT	RU1448	D07	L1021-17
	NT	RU1449	D08	L1021-17
	NT	RU1450	D09	L1021-17
	NT	RU1451	D10	L1021-17
	NT	RU1452	D11	L1021-17
	NT	RU1453	E01	L1021-17
	NT	RU1454	E02	L1021-17
	NT	RU1455	E03	L1021-17
	NT	RU1456	E04	L1021-17
	NT	RU1457	E05	L1021-17
	NT	RU1458	E06	L1021-17
	NT	RU1459	E07	L1021-17
	NT	RU1460	E08	L1021-17
	NT	RU1461	E09	L1021-17
	NT	RU1462	E10	L1021-17
	NT	RU1463	E11	L1021-17
	NT	RU1464	F01	L1021-17
	NT	RU1465	F02	L1021-17
	NT	RU1466	F03	L1021-17
	NT	RU1467	F04	L1021-17
	NT	RU1468	F05	L1021-17
	NT	RU1469	F06	L1021-17
	NT	RU1470	F07	L1021-17
	NT	RU1471	F08	L1021-17
	NT	RU1472	F09	L1021-17
	NT	RU1473	F10	L1021-17
	NT	RU1474	F11	L1021-17
	NT	RU1475	G01	L1021-17
	NT	RU1476	G02	L1021-17
	NT	RU1477	G03	L1021-17
	NT	RU1478	G04	L1021-17
	NT	RU1479	G05	L1021-17
	NT	RU1480	G06	L1021-17
	NT	RU1481	G07	L1021-17
	NT	RU1482	G08	L1021-17
	NT	RU1483	G09	L1021-17
	NT	RU1484	G10	L1021-17
	NT	RU1485	G11	L1021-17
	NT	RU1486	H01	L1021-17
	NT	RU1487	H02	L1021-17
	NT	RU1488	H03	L1021-17
	NT	RU1489	H04	L1021-17
	NT	RU1490	H05	L1021-17
	NT	RU1491	H06	L1021-17
	NT	RU1492	H07	L1021-17
	NT	RU1493	H08	L1021-17
	NT	RU1494	H09	L1021-17
	NT	RU1495	H10	L1021-17
	NT	RU1496	H11	L1021-17
	1.45105	RU1497	A01	L1021-18
	1.15835	RU1498	A02	L1021-18
	0.55557	RU1499	A03	L1021-18
	1.21957	RU1500	A04	L1021-18
	1.34864	RU1501	A05	L1021-18
	0.050819	RU1502	A06	L1021-18
	0.717056	RU1503	A07	L1021-18
	1.21562	RU1504	A08	L1021-18
	1.21106	RU1505	A09	L1021-18
	1.15766	RU1506	A10	L1021-18
	0.0469496	RU1507	A11	L1021-18
	1.27392	RU1508	B01	L1021-18
	1.16325	RU1509	B02	L1021-18
	1.15259	RU1510	B03	L1021-18
	1.30874	RU1511	B04	L1021-18
	1.21424	RU1512	B05	L1021-18
	1.25087	RU1513	B06	L1021-18
	0.614816	RU1514	B07	L1021-18
	1.0991	RU1515	B08	L1021-18
	1.14485	RU1516	B09	L1021-18
	0.065351	RU1517	B10	L1021-18
	1.11484	RU1518	B11	L1021-18
	0.185563	RU1519	C01	L1021-18
	0.599338	RU1520	C02	L1021-18
	0.0700804	RU1521	C03	L1021-18
	1.33746	RU1522	C04	L1021-18
	0.986027	RU1523	C05	L1021-18
	0.249796	RU1524	C06	L1021-18
	0.0484974	RU1525	C07	L1021-18
	0.283589	RU1526	C08	L1021-18
	1.07752	RU1527	C09	L1021-18
	0.957995	RU1528	C10	L1021-18
	1.09067	RU1529	C11	L1021-18
	1.35638	RU1530	D01	L1021-18
	1.30814	RU1531	D02	L1021-18
	1.27048	RU1532	D03	L1021-18
	0.0692205	RU1533	D04	L1021-18
	0.0645772	RU1534	D05	L1021-18
	1.21338	RU1535	D06	L1021-18
	1.13582	RU1536	D07	L1021-18
	0.0533127	RU1537	D08	L1021-18
	1.1985	RU1538	D09	L1021-18
	1.12756	RU1539	D10	L1021-18
	1.06643	RU1540	D11	L1021-18
	0.202158	RU1541	E01	L1021-18
	0.0615676	RU1542	E02	L1021-18
	1.10899	RU1543	E03	L1021-18
	0.066039	RU1544	E04	L1021-18
	1.15499	RU1545	E05	L1021-18
	0.678103	RU1546	E06	L1021-18
	0.343351	RU1547	E07	L1021-18
	1.20917	RU1548	E08	L1021-18
	1.14433	RU1549	E09	L1021-18
	0.0485833	RU1550	E10	L1021-18
	0.0468636	RU1551	E11	L1021-18
	1.21441	RU1552	F01	L1021-18
	0.0526248	RU1553	F02	L1021-18
	0.497012	RU1554	F03	L1021-18
	1.35732	RU1555	F04	L1021-18
	1.1163	RU1556	F05	L1021-18
	1.26635	RU1557	F06	L1021-18
	1.00469	RU1558	F07	L1021-18
	0.952835	RU1559	F08	L1021-18
	0.464508	RU1560	F09	L1021-18
	0.0530547	RU1561	F10	L1021-18
	1.10417	RU1562	F11	L1021-18
	1.24081	RU1563	G01	L1021-18
	0.427877	RU1564	G02	L1021-18
	1.09059	RU1565	G03	L1021-18
	1.22095	RU1566	G04	L1021-18
	1.07855	RU1567	G05	L1021-18
	1.37495	RU1568	G06	L1021-18
	1.23453	RU1569	G07	L1021-18
	0.0619975	RU1570	G08	L1021-18
	1.11338	RU1571	G09	L1021-18
	0.895051	RU1572	G10	L1021-18
	1.28501	RU1573	G11	L1021-18
	1.30754	RU1574	H01	L1021-18
	0.84621	RU1575	H02	L1021-18
	1.21046	RU1576	H03	L1021-18
	1.50196	RU1577	H04	L1021-18
	1.51683	RU1578	H05	L1021-18
	1.22421	RU1579	H06	L1021-18
	0.0562363	RU1580	H07	L1021-18
	0.848962	RU1581	H08	L1021-18
	0.904252	RU1582	H09	L1021-18
	0.732276	RU1583	H10	L1021-18
	0.835634	RU1584	H11	L1021-18
	1.50673	RU1585	A01	L1021-19
	0.186846	RU1586	A02	L1021-19
	0.980568	RU1587	A03	L1021-19
	1.05381	RU1588	A04	L1021-19
	0.500747	RU1589	A05	L1021-19
	1.04933	RU1590	A06	L1021-19
	1.04036	RU1591	A07	L1021-19
	0.810164	RU1592	A08	L1021-19
	0.96562	RU1593	A09	L1021-19
	0.941704	RU1594	A10	L1021-19
	0.153961	RU1595	A11	L1021-19
	1.12257	RU1596	B01	L1021-19
	0.884903	RU1597	B02	L1021-19
	0.985052	RU1598	B03	L1021-19
	1.01495	RU1599	B04	L1021-19
	0.853513	RU1600	B05	L1021-19
	0.831091	RU1601	B06	L1021-19
	1	RU1602	B07	L1021-19
	0.140508	RU1603	B08	L1021-19
	0.886398	RU1604	B09	L1021-19
	0.717489	RU1605	B10	L1021-19
	0.880419	RU1606	B11	L1021-19
	0.0747384	RU1607	C01	L1021-19
	0.083707	RU1608	C02	L1021-19
	1.14798	RU1609	C03	L1021-19
	1.30493	RU1610	C04	L1021-19
	1.1151	RU1611	C05	L1021-19
	1.27952	RU1612	C06	L1021-19
	1.16442	RU1613	C07	L1021-19
	1.2571	RU1614	C08	L1021-19
	1.16442	RU1615	C09	L1021-19
	1.07623	RU1616	C10	L1021-19
	1.10762	RU1617	C11	L1021-19
	0.765321	RU1618	D01	L1021-19
	1.11061	RU1619	D02	L1021-19
	1.2003	RU1620	D03	L1021-19
	1.07025	RU1621	D04	L1021-19
	1.21674	RU1622	D05	L1021-19
	1.12706	RU1623	D06	L1021-19
	1.3707	RU1624	D07	L1021-19
	1.14649	RU1625	D08	L1021-19
	1.00747	RU1626	D09	L1021-19
	0.856502	RU1627	D10	L1021-19
	0.87145	RU1628	D11	L1021-19
	1.5994	RU1629	E01	L1021-19
	1.31091	RU1630	E02	L1021-19
	1.36323	RU1631	E03	L1021-19
	1.25262	RU1632	E04	L1021-19
	0.48281	RU1633	E05	L1021-19
	0.949178	RU1634	E06	L1021-19
	1.64873	RU1635	E07	L1021-19
	0.54559	RU1636	E08	L1021-19
	0.989537	RU1637	E09	L1021-19
	0.230194	RU1638	E10	L1021-19
	1.3423	RU1639	E11	L1021-19
	1.75934	RU1640	F01	L1021-19
	1.33782	RU1641	F02	L1021-19
	0.107623	RU1642	F03	L1021-19
	1.53662	RU1643	F04	L1021-19
	1.34978	RU1644	F05	L1021-19
	1.09865	RU1645	F06	L1021-19
	1.40957	RU1646	F07	L1021-19
	1.36622	RU1647	F08	L1021-19
	1.12257	RU1648	F09	L1021-19
	1.12556	RU1649	F10	L1021-19
	1.15396	RU1650	F11	L1021-19
	1.79821	RU1651	G01	L1021-19
	0.550075	RU1652	G02	L1021-19
	1.4574	RU1653	G03	L1021-19
	0.255605	RU1654	G04	L1021-19
	1.07025	RU1655	G05	L1021-19
	1.06278	RU1656	G06	L1021-19
	1.40658	RU1657	G07	L1021-19
	1.48729	RU1658	G08	L1021-19
	1.20478	RU1659	G09	L1021-19
	1.22272	RU1660	G10	L1021-19
	1.21674	RU1661	G11	L1021-19
	1.20478	RU1662	H01	L1021-19
	1.17937	RU1663	H02	L1021-19
	1.43946	RU1664	H03	L1021-19
	1.04634	RU1665	H04	L1021-19
	1.29297	RU1666	H05	L1021-19
	1.4275	RU1667	H06	L1021-19
	1.48879	RU1668	H07	L1021-19
	1.33333	RU1669	H08	L1021-19
	1.27952	RU1670	H09	L1021-19
	1.25561	RU1671	H10	L1021-19
	1.32885	RU1672	H11	L1021-19
	1.25397	RU1673	A01	L1021-20
	1.15861	RU1674	A02	L1021-20
	1.2642	RU1675	A03	L1021-20
	1.02214	RU1676	A04	L1021-20
	0.727374	RU1677	A05	L1021-20
	1.07563	RU1678	A06	L1021-20
	0.941915	RU1679	A07	L1021-20
	1.10469	RU1680	A08	L1021-20
	0.0522808	RU1681	A09	L1021-20
	1.16462	RU1682	A10	L1021-20
	0.440432	RU1683	A11	L1021-20
	1.02704	RU1684	B01	L1021-20
	0.774668	RU1685	B02	L1021-20
	1.62157	RU1686	B03	L1021-20
	1.37031	RU1687	B04	L1021-20
	0.975278	RU1688	B05	L1021-20
	1.00744	RU1689	B06	L1021-20
	1.23419	RU1690	B07	L1021-20
	1.10314	RU1691	B08	L1021-20
	0.0776474	RU1692	B09	L1021-20
	1.00684	RU1693	B10	L1021-20
	1.10607	RU1694	B11	L1021-20
	0.928845	RU1695	C01	L1021-20
	0.0596758	RU1696	C02	L1021-20
	1.55596	RU1697	C03	L1021-20
	1.2918	RU1698	C04	L1021-20
	0.0888258	RU1699	C05	L1021-20
	0.0885679	RU1700	C06	L1021-20
	1.27546	RU1701	C07	L1021-20
	0.390043	RU1702	C08	L1021-20
	1.1979	RU1703	C09	L1021-20
	0.458059	RU1704	C10	L1021-20
	1.13289	RU1705	C11	L1021-20
	0.854379	RU1706	D01	L1021-20
	1.22361	RU1707	D02	L1021-20
	0.831764	RU1708	D03	L1021-20
	0.983705	RU1709	D04	L1021-20
	1.0445	RU1710	D05	L1021-20
	1.18664	RU1711	D06	L1021-20
	1.29696	RU1712	D07	L1021-20
	0.104132	RU1713	D08	L1021-20
	0.990928	RU1714	D09	L1021-20
	1.01612	RU1715	D10	L1021-20
	1.05456	RU1716	D11	L1021-20
	0.8745	RU1717	E01	L1021-20
	1.05112	RU1718	E02	L1021-20
	1.24339	RU1719	E03	L1021-20
	1.04794	RU1720	E04	L1021-20
	1.00546	RU1721	E05	L1021-20
	0.911733	RU1722	E06	L1021-20
	1.1077	RU1723	E07	L1021-20
	0.976568	RU1724	E08	L1021-20
	1.00314	RU1725	E09	L1021-20
	1.0598	RU1726	E10	L1021-20
	1.1494	RU1727	E11	L1021-20
	0.894965	RU1728	F01	L1021-20
	0.577841	RU1729	F02	L1021-20
	1.23986	RU1730	F03	L1021-20
	1.1599	RU1731	F04	L1021-20
	1.04244	RU1732	F05	L1021-20
	1.08104	RU1733	F06	L1021-20
	1.04132	RU1734	F07	L1021-20
	0.136721	RU1735	F08	L1021-20
	1.26067	RU1736	F09	L1021-20
	1.06591	RU1737	F10	L1021-20
	1.29997	RU1738	F11	L1021-20
	1.03392	RU1739	G01	L1021-20
	0.78963	RU1740	G02	L1021-20
	1.20272	RU1741	G03	L1021-20
	1.22069	RU1742	G04	L1021-20
	1.01733	RU1743	G05	L1021-20
	1.08552	RU1744	G06	L1021-20
	1.08552	RU1745	G07	L1021-20
	0.0533987	RU1746	G08	L1021-20
	0.876048	RU1747	G09	L1021-20
	0.217808	RU1748	G10	L1021-20
	1.18741	RU1749	G11	L1021-20
	0.100606	RU1750	H01	L1021-20
	1.4066	RU1751	H02	L1021-20
	1.55836	RU1752	H03	L1021-20
	1.28888	RU1753	H04	L1021-20
	1.17847	RU1754	H05	L1021-20
	1.24416	RU1755	H06	L1021-20
	0.835118	RU1756	H07	L1021-20
	1.34838	RU1757	H08	L1021-20
	1.00684	RU1758	H09	L1021-20
	0.976224	RU1759	H10	L1021-20
	1.13229	RU1760	H11	L1021-20
	1.36173	RU1761	A01	L1021-21
	1.1719	RU1762	A02	L1021-21
	1.0568	RU1763	A03	L1021-21
	0.926756	RU1764	A04	L1021-21
	1.09417	RU1765	A05	L1021-21
	0.795217	RU1766	A06	L1021-21
	0.61435	RU1767	A07	L1021-21
	0.0792227	RU1768	A08	L1021-21
	0.825112	RU1769	A09	L1021-21
	0.343797	RU1770	A10	L1021-21
	0.330344	RU1771	A11	L1021-21
	1.19283	RU1772	B01	L1021-21
	1.15546	RU1773	B02	L1021-21
	0.843049	RU1774	B03	L1021-21
	1.08819	RU1775	B04	L1021-21
	1.11061	RU1776	B05	L1021-21
	0.983558	RU1777	B06	L1021-21
	0.980568	RU1778	B07	L1021-21
	0.787743	RU1779	B08	L1021-21
	0.662182	RU1780	B09	L1021-21
	0.342302	RU1781	B10	L1021-21
	0.469357	RU1782	B11	L1021-21
	1.01345	RU1783	C01	L1021-21
	1.07324	RU1784	C02	L1021-21
	0.914798	RU1785	C03	L1021-21
	0.919283	RU1786	C04	L1021-21
	1.10164	RU1787	C05	L1021-21
	0.889387	RU1788	C06	L1021-21
	0.772795	RU1789	C07	L1021-21
	0.64275	RU1790	C08	L1021-21
	0.0926756	RU1791	C09	L1021-21
	0.623318	RU1792	C10	L1021-21
	0.518685	RU1793	C11	L1021-21
	1.15546	RU1794	D01	L1021-21
	1.12407	RU1795	D02	L1021-21
	1.13752	RU1796	D03	L1021-21
	1.3139	RU1797	D04	L1021-21
	0.878924	RU1798	D05	L1021-21
	0.343797	RU1799	D06	L1021-21
	0.787743	RU1800	D07	L1021-21
	1.08072	RU1801	D08	L1021-21
	0.689088	RU1802	D09	L1021-21
	0.663677	RU1803	D10	L1021-21
	0.940209	RU1804	D11	L1021-21
	1.08819	RU1805	E01	L1021-21
	1.2855	RU1806	E02	L1021-21
	0.439462	RU1807	E03	L1021-21
	1.3722	RU1808	E04	L1021-21
	1.31689	RU1809	E05	L1021-21
	0.853513	RU1810	E06	L1021-21
	1.06129	RU1811	E07	L1021-21
	1.17937	RU1812	E08	L1021-21
	0.901345	RU1813	E09	L1021-21
	1.11659	RU1814	E10	L1021-21
	1.0568	RU1815	E11	L1021-21
	1.0299	RU1816	F01	L1021-21
	1.19731	RU1817	F02	L1021-21
	1.39312	RU1818	F03	L1021-21
	1.11958	RU1819	F04	L1021-21
	1.01196	RU1820	F05	L1021-21
	1.20927	RU1821	F06	L1021-21
	1.21674	RU1822	F07	L1021-21
	1.4006	RU1823	F08	L1021-21
	1.04783	RU1824	F09	L1021-21
	1.05979	RU1825	F10	L1021-21
	1.18535	RU1826	F11	L1021-21
	1.32287	RU1827	G01	L1021-21
	1.38565	RU1828	G02	L1021-21
	0.0807175	RU1829	G03	L1021-21
	0.119581	RU1830	G04	L1021-21
	1.21674	RU1831	G05	L1021-21
	0.938714	RU1832	G06	L1021-21
	1.30792	RU1833	G07	L1021-21
	0.0717489	RU1834	G08	L1021-21
	1.16293	RU1835	G09	L1021-21
	0.301943	RU1836	G10	L1021-21
	0.188341	RU1837	G11	L1021-21
	1.50224	RU1838	H01	L1021-21
	1.03139	RU1839	H02	L1021-21
	1.50374	RU1840	H03	L1021-21
	1.15396	RU1841	H04	L1021-21
	0.983558	RU1842	H05	L1021-21
	1.36921	RU1843	H06	L1021-21
	1.32586	RU1844	H07	L1021-21
	1.47235	RU1845	H08	L1021-21
	1.20329	RU1846	H09	L1021-21
	1.09567	RU1847	H10	L1021-21
	1.10912	RU1848	H11	L1021-21
	NT	RU1849	A01	L1021-22
	NT	RU1850	A02	L1021-22
	NT	RU1851	A03	L1021-22
	NT	RU1852	A04	L1021-22
	NT	RU1853	A05	L1021-22
	NT	RU1854	A06	L1021-22
	NT	RU1855	A07	L1021-22
	NT	RU1856	A08	L1021-22
	NT	RU1857	A09	L1021-22
	NT	RU1858	A10	L1021-22
	NT	RU1859	A11	L1021-22
	NT	RU1860	B01	L1021-22
	NT	RU1861	B02	L1021-22
	NT	RU1862	B03	L1021-22
	NT	RU1863	B04	L1021-22
	NT	RU1864	B05	L1021-22
	NT	RU1865	B06	L1021-22
	NT	RU1866	B07	L1021-22
	NT	RU1867	B08	L1021-22
	NT	RU1868	B09	L1021-22
	NT	RU1869	B10	L1021-22
	NT	RU1870	B11	L1021-22
	NT	RU1871	C01	L1021-22
	NT	RU1872	C02	L1021-22
	NT	RU1873	C03	L1021-22
	NT	RU1874	C04	L1021-22
	NT	RU1875	C05	L1021-22
	NT	RU1876	C06	L1021-22
	NT	RU1877	C07	L1021-22
	NT	RU1878	C08	L1021-22
	NT	RU1879	C09	L1021-22
	NT	RU1880	C10	L1021-22
	NT	RU1881	C11	L1021-22
	NT	RU1882	D01	L1021-22
	NT	RU1883	D02	L1021-22
	NT	RU1884	D03	L1021-22
	NT	RU1885	D04	L1021-22
	NT	RU1886	D05	L1021-22
	NT	RU1887	D06	L1021-22
	NT	RU1888	D07	L1021-22
	NT	RU1889	D08	L1021-22
	NT	RU1890	D09	L1021-22
	NT	RU1891	D10	L1021-22
	NT	RU1892	D11	L1021-22
	NT	RU1893	E01	L1021-22
	NT	RU1894	E02	L1021-22
	NT	RU1895	E03	L1021-22
	NT	RU1896	E04	L1021-22
	NT	RU1897	E05	L1021-22
	NT	RU1898	E06	L1021-22
	NT	RU1899	E07	L1021-22
	NT	RU1900	E08	L1021-22
	NT	RU1901	E09	L1021-22
	NT	RU1902	E10	L1021-22
	NT	RU1903	E11	L1021-22
	NT	RU1904	F01	L1021-22
	NT	RU1905	F02	L1021-22
	NT	RU1906	F03	L1021-22
	NT	RU1907	F04	L1021-22
	NT	RU1908	F05	L1021-22
	NT	RU1909	F06	L1021-22
	NT	RU1910	F07	L1021-22
	NT	RU1911	F08	L1021-22
	NT	RU1912	F09	L1021-22
	NT	RU1913	F10	L1021-22
	NT	RU1914	F11	L1021-22
	NT	RU1915	G01	L1021-22
	NT	RU1916	G02	L1021-22
	NT	RU1917	G03	L1021-22
	NT	RU1918	G04	L1021-22
	NT	RU1919	G05	L1021-22
	NT	RU1920	G06	L1021-22
	NT	RU1921	G07	L1021-22
	NT	RU1922	G08	L1021-22
	NT	RU1923	G09	L1021-22
	NT	RU1924	G10	L1021-22
	NT	RU1925	G11	L1021-22
	NT	RU1926	H01	L1021-22
	NT	RU1927	H02	L1021-22
	NT	RU1928	H03	L1021-22
	NT	RU1929	H04	L1021-22
	NT	RU1930	H05	L1021-22
	NT	RU1931	H06	L1021-22
	NT	RU1932	H07	L1021-22
	NT	RU1933	H08	L1021-22
	NT	RU1934	H09	L1021-22
	NT	RU1935	H10	L1021-22
	NT	RU1936	H11	L1021-22
	NT	RU1937	A01	L1021-23
	NT	RU1938	A02	L1021-23
	NT	RU1939	A03	L1021-23
	NT	RU1940	A04	L1021-23
	NT	RU1941	A05	L1021-23
	NT	RU1942	A06	L1021-23
	NT	RU1943	A07	L1021-23
	NT	RU1944	A08	L1021-23
	NT	RU1945	A09	L1021-23
	NT	RU1946	A10	L1021-23
	NT	RU1947	A11	L1021-23
	NT	RU1948	B01	L1021-23
	NT	RU1949	B02	L1021-23
	NT	RU1950	B03	L1021-23
	NT	RU1951	B04	L1021-23
	NT	RU1952	B05	L1021-23
	NT	RU1953	B06	L1021-23
	NT	RU1954	B07	L1021-23
	NT	RU1955	B08	L1021-23
	NT	RU1956	B09	L1021-23
	NT	RU1957	B10	L1021-23
	NT	RU1958	B11	L1021-23
	NT	RU1959	C01	L1021-23
	NT	RU1960	C02	L1021-23
	NT	RU1961	C03	L1021-23
	NT	RU1962	C04	L1021-23
	NT	RU1963	C05	L1021-23
	NT	RU1964	C06	L1021-23
	NT	RU1965	C07	L1021-23
	NT	RU1966	C08	L1021-23
	NT	RU1967	C09	L1021-23
	NT	RU1968	C10	L1021-23
	NT	RU1969	C11	L1021-23
	NT	RU1970	D01	L1021-23
	NT	RU1971	D02	L1021-23
	NT	RU1972	D03	L1021-23
	NT	RU1973	D04	L1021-23
	NT	RU1974	D05	L1021-23
	NT	RU1975	D06	L1021-23
	NT	RU1976	D07	L1021-23
	NT	RU1977	D08	L1021-23
	NT	RU1978	D09	L1021-23
	NT	RU1979	D10	L1021-23
	NT	RU1980	D11	L1021-23
	NT	RU1981	E01	L1021-23
	NT	RU1982	E02	L1021-23
	NT	RU1983	E03	L1021-23
	NT	RU1984	E04	L1021-23
	NT	RU1985	E05	L1021-23
	NT	RU1986	E06	L1021-23
	NT	RU1987	E07	L1021-23
	NT	RU1988	E08	L1021-23
	NT	RU1989	E09	L1021-23
	NT	RU1990	E10	L1021-23
	NT	RU1991	E11	L1021-23
	NT	RU1992	F01	L1021-23
	NT	RU1993	F02	L1021-23
	NT	RU1994	F03	L1021-23
[truncated: 329 more rows]
